# Supplementary material for: Identification of arachidonic acid metabolism-related diagnostic markers in heart failure based on bioinformatics analysis and machine learning
Source: Front Cardiovasc Med. 2025 Dec 15;12:1625064. doi: 10.3389/fcvm.2025.1625064 (PMC12745384; doi:10.3389/fcvm.2025.1625064)
Supplement: Supplementary file 1 [file Table1.xlsx]

## Sheet: Supplementary Table 1
Supplementary Table S1 Logistic regression parameters of the four gene–based diagnostic model for heart failure.
Variable	Coefficient (β)	S.E.	Wald Z	p-value
intercept	12.5457	12.5457	6.4416	1.95
GGT5	-3.1996	0.5453	-5.87	<0.0001
PLA2G2A	-0.4444	0.1584	-2.81	0.005
EPHX2	1.4679	0.4352	3.37	0.0007
CYP2J2	0.5504	0.4384	1.26	0.2093
